# Supplementary material for: Gut microbiota-derived EPA alleviates neuroinflammation associated with white matter injury by influencing H3K9ac/BDNF/TrkB pathway
Source: Front Microbiol. 2026 Mar 5;17:1711114. doi: 10.3389/fmicb.2026.1711114 (PMC13001453; doi:10.3389/fmicb.2026.1711114)
Supplement: Supplementary file 1 [file Table_1.xls]

ASV_ID	WMI1	WMI2	WMI3	WMI4	WMI5	sham1	sham2	sham3	sham4	sham5
1	55564.0	25481.0	47561.0	43305.0	27229.0	61591.0	63780.0	53341.0	59736.0	36048.0
2	9021.0	4146.0	7830.0	6960.0	4089.0	9832.0	10052.0	8440.0	9659.0	5745.0
3	2635.0	5772.0	645.0	9305.0	1712.0	319.0	398.0	6383.0	1899.0	118.0
4	650.0	5063.0	1131.0	1253.0	5343.0	214.0	317.0	104.0	881.0	5024.0
5	0.0	0.0	1658.0	0.0	0.0	213.0	444.0	286.0	442.0	10408.0
6	0.0	0.0	1238.0	0.0	0.0	166.0	376.0	241.0	328.0	7532.0
7	6.0	8471.0	0.0	0.0	0.0	0.0	0.0	8.0	0.0	0.0
8	445.0	281.0	6.0	501.0	4299.0	6.0	0.0	1531.0	1053.0	297.0
9	323.0	1528.0	0.0	179.0	6281.0	0.0	0.0	0.0	0.0	0.0
10	889.0	695.0	1693.0	771.0	660.0	112.0	204.0	587.0	644.0	722.0
11	164.0	168.0	3627.0	249.0	142.0	109.0	84.0	1151.0	81.0	83.0
12	0.0	0.0	0.0	0.0	5549.0	0.0	0.0	0.0	0.0	0.0
13	0.0	0.0	552.0	0.0	0.0	82.0	156.0	117.0	176.0	3634.0
15	4.0	800.0	2705.0	1145.0	0.0	6.0	0.0	0.0	10.0	0.0
14	127.0	246.0	1090.0	203.0	122.0	202.0	88.0	594.0	1066.0	674.0
16	0.0	3486.0	0.0	33.0	835.0	0.0	0.0	0.0	0.0	0.0
17	1199.0	40.0	0.0	1908.0	269.0	0.0	0.0	0.0	0.0	0.0
18	0.0	2307.0	0.0	5.0	915.0	0.0	0.0	0.0	0.0	0.0
20	129.0	627.0	1385.0	484.0	455.0	0.0	72.0	0.0	0.0	0.0
21	0.0	2419.0	0.0	0.0	570.0	0.0	0.0	0.0	0.0	0.0
19	328.0	976.0	0.0	651.0	567.0	70.0	0.0	20.0	124.0	168.0
22	0.0	416.0	16.0	0.0	2052.0	0.0	0.0	0.0	0.0	0.0
23	0.0	0.0	0.0	0.0	1973.0	0.0	0.0	0.0	0.0	0.0
25	77.0	164.0	129.0	155.0	89.0	54.0	49.0	19.0	37.0	953.0
26	0.0	1389.0	0.0	291.0	0.0	0.0	0.0	0.0	0.0	0.0
24	276.0	64.0	425.0	384.0	0.0	65.0	9.0	65.0	138.0	161.0
27	0.0	1113.0	0.0	0.0	418.0	0.0	0.0	0.0	0.0	0.0
29	160.0	324.0	0.0	117.0	426.0	0.0	0.0	0.0	0.0	0.0
28	0.0	0.0	726.0	0.0	0.0	0.0	0.0	281.0	0.0	0.0
30	0.0	0.0	774.0	0.0	0.0	0.0	12.0	27.0	28.0	0.0
31	0.0	835.0	0.0	0.0	0.0	0.0	0.0	0.0	0.0	0.0
32	0.0	709.0	0.0	0.0	0.0	0.0	0.0	0.0	0.0	0.0
33	0.0	49.0	0.0	0.0	617.0	0.0	0.0	0.0	0.0	0.0
34	0.0	622.0	9.0	0.0	0.0	0.0	0.0	0.0	0.0	0.0
35	0.0	0.0	0.0	0.0	625.0	0.0	0.0	0.0	0.0	0.0
36	0.0	0.0	0.0	0.0	619.0	0.0	0.0	0.0	0.0	0.0
37	0.0	127.0	214.0	78.0	85.0	0.0	0.0	0.0	0.0	0.0
38	0.0	190.0	24.0	47.0	44.0	51.0	0.0	36.0	30.0	49.0
39	0.0	0.0	0.0	0.0	466.0	0.0	0.0	0.0	0.0	0.0
40	0.0	444.0	0.0	0.0	0.0	0.0	0.0	0.0	0.0	0.0
41	0.0	0.0	422.0	0.0	0.0	0.0	0.0	0.0	0.0	0.0
42	0.0	0.0	0.0	0.0	333.0	0.0	0.0	0.0	0.0	0.0
44	23.0	66.0	0.0	44.0	73.0	0.0	0.0	0.0	34.0	75.0
45	79.0	0.0	0.0	132.0	84.0	0.0	0.0	0.0	0.0	0.0
43	0.0	0.0	45.0	45.0	33.0	39.0	0.0	43.0	33.0	48.0
48	0.0	0.0	0.0	0.0	246.0	0.0	0.0	0.0	0.0	0.0
46	55.0	48.0	44.0	0.0	64.0	35.0	0.0	0.0	0.0	0.0
49	0.0	0.0	0.0	0.0	244.0	0.0	0.0	0.0	0.0	0.0
50	63.0	0.0	0.0	151.0	29.0	0.0	0.0	0.0	0.0	0.0
47	0.0	203.0	12.0	5.0	8.0	10.0	0.0	0.0	0.0	0.0
51	5.0	108.0	0.0	17.0	65.0	0.0	0.0	0.0	0.0	28.0
52	0.0	0.0	0.0	0.0	218.0	0.0	0.0	0.0	0.0	0.0
53	0.0	200.0	0.0	0.0	0.0	0.0	0.0	0.0	0.0	0.0
55	0.0	0.0	27.0	0.0	0.0	0.0	50.0	44.0	44.0	30.0
56	0.0	0.0	0.0	0.0	186.0	0.0	0.0	0.0	0.0	0.0
57	0.0	183.0	0.0	0.0	0.0	0.0	0.0	0.0	0.0	0.0
60	32.0	53.0	0.0	25.0	67.0	0.0	0.0	0.0	0.0	0.0
54	0.0	0.0	42.0	54.0	27.0	0.0	0.0	0.0	0.0	47.0
61	0.0	170.0	0.0	0.0	0.0	0.0	0.0	0.0	0.0	0.0
58	35.0	0.0	39.0	32.0	31.0	31.0	0.0	0.0	0.0	0.0
62	168.0	0.0	0.0	0.0	0.0	0.0	0.0	0.0	0.0	0.0
63	0.0	0.0	0.0	0.0	167.0	0.0	0.0	0.0	0.0	0.0
65	0.0	0.0	0.0	0.0	159.0	0.0	0.0	0.0	0.0	0.0
59	0.0	27.0	0.0	0.0	0.0	0.0	29.0	36.0	29.0	34.0
68	51.0	95.0	0.0	0.0	0.0	0.0	0.0	0.0	0.0	0.0
64	20.0	12.0	17.0	12.0	16.0	9.0	11.0	13.0	14.0	21.0
70	0.0	0.0	0.0	110.0	25.0	0.0	0.0	0.0	0.0	0.0
66	17.0	20.0	15.0	13.0	13.0	6.0	14.0	19.0	15.0	0.0
72	0.0	0.0	0.0	0.0	129.0	0.0	0.0	0.0	0.0	0.0
71	0.0	22.0	10.0	10.0	8.0	7.0	18.0	20.0	10.0	18.0
74	0.0	119.0	0.0	0.0	0.0	0.0	0.0	0.0	0.0	0.0
67	0.0	0.0	47.0	0.0	0.0	0.0	6.0	36.0	0.0	25.0
78	0.0	0.0	0.0	114.0	0.0	0.0	0.0	0.0	0.0	0.0
79	27.0	19.0	13.0	16.0	0.0	13.0	0.0	0.0	15.0	8.0
69	0.0	53.0	0.0	0.0	40.0	17.0	0.0	0.0	0.0	0.0
81	0.0	0.0	0.0	0.0	109.0	0.0	0.0	0.0	0.0	0.0
76	0.0	34.0	23.0	0.0	17.0	0.0	18.0	0.0	15.0	0.0
75	13.0	25.0	14.0	9.0	14.0	8.0	0.0	9.0	9.0	0.0
82	0.0	44.0	0.0	0.0	57.0	0.0	0.0	0.0	0.0	0.0
84	0.0	0.0	0.0	0.0	100.0	0.0	0.0	0.0	0.0	0.0
83	17.0	27.0	0.0	0.0	56.0	0.0	0.0	0.0	0.0	0.0
73	25.0	48.0	0.0	0.0	0.0	25.0	0.0	0.0	0.0	0.0
85	0.0	98.0	0.0	0.0	0.0	0.0	0.0	0.0	0.0	0.0
80	15.0	14.0	24.0	10.0	9.0	0.0	7.0	8.0	10.0	0.0
87	0.0	0.0	0.0	93.0	0.0	0.0	0.0	0.0	0.0	0.0
88	0.0	91.0	0.0	0.0	0.0	0.0	0.0	0.0	0.0	0.0
89	0.0	0.0	0.0	0.0	90.0	0.0	0.0	0.0	0.0	0.0
90	0.0	89.0	0.0	0.0	0.0	0.0	0.0	0.0	0.0	0.0
91	0.0	13.0	0.0	37.0	38.0	0.0	0.0	0.0	0.0	0.0
92	20.0	0.0	25.0	0.0	18.0	13.0	0.0	0.0	10.0	0.0
94	8.0	0.0	13.0	0.0	40.0	0.0	0.0	0.0	11.0	13.0
96	0.0	0.0	0.0	0.0	85.0	0.0	0.0	0.0	0.0	0.0
97	0.0	82.0	0.0	0.0	0.0	0.0	0.0	0.0	0.0	0.0
77	42.0	0.0	0.0	0.0	0.0	0.0	38.0	0.0	0.0	0.0
99	0.0	77.0	0.0	0.0	0.0	0.0	0.0	0.0	0.0	0.0
95	15.0	26.0	14.0	12.0	9.0	0.0	0.0	0.0	0.0	0.0
102	0.0	74.0	0.0	0.0	0.0	0.0	0.0	0.0	0.0	0.0
104	0.0	0.0	0.0	0.0	70.0	0.0	0.0	0.0	0.0	0.0
106	0.0	69.0	0.0	0.0	0.0	0.0	0.0	0.0	0.0	0.0
109	0.0	0.0	0.0	0.0	67.0	0.0	0.0	0.0	0.0	0.0
98	0.0	0.0	0.0	10.0	0.0	49.0	0.0	8.0	0.0	0.0
107	0.0	67.0	0.0	0.0	0.0	0.0	0.0	0.0	0.0	0.0
108	0.0	67.0	0.0	0.0	0.0	0.0	0.0	0.0	0.0	0.0
110	0.0	66.0	0.0	0.0	0.0	0.0	0.0	0.0	0.0	0.0
93	11.0	0.0	19.0	14.0	21.0	0.0	0.0	0.0	0.0	0.0
100	7.0	57.0	0.0	0.0	0.0	0.0	0.0	0.0	0.0	0.0
112	0.0	0.0	0.0	14.0	50.0	0.0	0.0	0.0	0.0	0.0
111	0.0	0.0	64.0	0.0	0.0	0.0	0.0	0.0	0.0	0.0
113	0.0	0.0	0.0	0.0	0.0	0.0	0.0	0.0	0.0	63.0
115	0.0	61.0	0.0	0.0	0.0	0.0	0.0	0.0	0.0	0.0
116	0.0	0.0	0.0	0.0	61.0	0.0	0.0	0.0	0.0	0.0
118	0.0	0.0	29.0	20.0	0.0	0.0	0.0	0.0	11.0	0.0
119	0.0	0.0	60.0	0.0	0.0	0.0	0.0	0.0	0.0	0.0
120	25.0	19.0	0.0	0.0	0.0	0.0	15.0	0.0	0.0	0.0
105	0.0	0.0	9.0	17.0	0.0	9.0	0.0	0.0	10.0	11.0
125	0.0	55.0	0.0	0.0	0.0	0.0	0.0	0.0	0.0	0.0
126	0.0	55.0	0.0	0.0	0.0	0.0	0.0	0.0	0.0	0.0
129	0.0	0.0	0.0	0.0	53.0	0.0	0.0	0.0	0.0	0.0
128	12.0	0.0	0.0	0.0	0.0	0.0	20.0	21.0	0.0	0.0
117	0.0	0.0	0.0	0.0	53.0	0.0	0.0	0.0	0.0	0.0
130	0.0	0.0	52.0	0.0	0.0	0.0	0.0	0.0	0.0	0.0
121	9.0	0.0	11.0	9.0	5.0	8.0	5.0	0.0	4.0	0.0
114	12.0	12.0	0.0	12.0	0.0	9.0	0.0	6.0	0.0	0.0
123	0.0	11.0	13.0	0.0	0.0	0.0	0.0	12.0	14.0	0.0
132	0.0	0.0	0.0	0.0	49.0	0.0	0.0	0.0	0.0	0.0
134	0.0	0.0	0.0	0.0	0.0	0.0	0.0	32.0	16.0	0.0
136	0.0	0.0	0.0	0.0	46.0	0.0	0.0	0.0	0.0	0.0
135	46.0	0.0	0.0	0.0	0.0	0.0	0.0	0.0	0.0	0.0
124	13.0	21.0	0.0	0.0	11.0	0.0	0.0	0.0	0.0	0.0
137	29.0	0.0	0.0	0.0	0.0	16.0	0.0	0.0	0.0	0.0
138	0.0	31.0	0.0	0.0	0.0	14.0	0.0	0.0	0.0	0.0
141	0.0	44.0	0.0	0.0	0.0	0.0	0.0	0.0	0.0	0.0
142	0.0	0.0	0.0	0.0	44.0	0.0	0.0	0.0	0.0	0.0
144	0.0	0.0	0.0	0.0	0.0	0.0	18.0	0.0	0.0	24.0
145	0.0	27.0	0.0	15.0	0.0	0.0	0.0	0.0	0.0	0.0
146	0.0	0.0	0.0	0.0	42.0	0.0	0.0	0.0	0.0	0.0
103	40.0	0.0	0.0	0.0	0.0	0.0	0.0	0.0	0.0	0.0
147	0.0	0.0	0.0	0.0	0.0	0.0	0.0	40.0	0.0	0.0
149	0.0	0.0	0.0	0.0	39.0	0.0	0.0	0.0	0.0	0.0
148	0.0	39.0	0.0	0.0	0.0	0.0	0.0	0.0	0.0	0.0
151	38.0	0.0	0.0	0.0	0.0	0.0	0.0	0.0	0.0	0.0
153	0.0	0.0	0.0	0.0	38.0	0.0	0.0	0.0	0.0	0.0
139	14.0	11.0	0.0	0.0	0.0	0.0	8.0	0.0	5.0	0.0
154	0.0	12.0	8.0	0.0	0.0	10.0	7.0	0.0	0.0	0.0
157	0.0	0.0	0.0	0.0	36.0	0.0	0.0	0.0	0.0	0.0
156	0.0	0.0	0.0	0.0	36.0	0.0	0.0	0.0	0.0	0.0
158	10.0	0.0	17.0	0.0	0.0	0.0	0.0	8.0	0.0	0.0
160	0.0	0.0	0.0	0.0	0.0	0.0	34.0	0.0	0.0	0.0
161	0.0	34.0	0.0	0.0	0.0	0.0	0.0	0.0	0.0	0.0
140	18.0	15.0	0.0	0.0	0.0	0.0	0.0	0.0	0.0	0.0
163	5.0	6.0	8.0	4.0	0.0	6.0	4.0	0.0	0.0	0.0
164	0.0	0.0	0.0	0.0	0.0	0.0	32.0	0.0	0.0	0.0
165	0.0	0.0	0.0	0.0	32.0	0.0	0.0	0.0	0.0	0.0
152	0.0	0.0	13.0	10.0	9.0	0.0	0.0	0.0	0.0	0.0
150	18.0	0.0	0.0	0.0	5.0	9.0	0.0	0.0	0.0	0.0
101	0.0	0.0	0.0	0.0	0.0	0.0	0.0	32.0	0.0	0.0
166	0.0	0.0	0.0	0.0	0.0	31.0	0.0	0.0	0.0	0.0
167	0.0	31.0	0.0	0.0	0.0	0.0	0.0	0.0	0.0	0.0
168	0.0	0.0	0.0	31.0	0.0	0.0	0.0	0.0	0.0	0.0
171	0.0	13.0	0.0	0.0	17.0	0.0	0.0	0.0	0.0	0.0
169	0.0	0.0	0.0	0.0	17.0	13.0	0.0	0.0	0.0	0.0
170	0.0	0.0	0.0	0.0	0.0	0.0	0.0	0.0	0.0	30.0
172	19.0	0.0	6.0	4.0	0.0	0.0	0.0	0.0	0.0	0.0
155	12.0	0.0	0.0	0.0	0.0	0.0	8.0	0.0	7.0	0.0
176	6.0	0.0	0.0	18.0	2.0	0.0	0.0	0.0	0.0	0.0
175	0.0	0.0	20.0	0.0	0.0	0.0	0.0	6.0	0.0	0.0
177	0.0	0.0	0.0	0.0	26.0	0.0	0.0	0.0	0.0	0.0
174	0.0	0.0	0.0	0.0	0.0	5.0	21.0	0.0	0.0	0.0
178	0.0	0.0	0.0	0.0	26.0	0.0	0.0	0.0	0.0	0.0
179	0.0	8.0	0.0	0.0	13.0	4.0	0.0	0.0	0.0	0.0
133	10.0	0.0	15.0	0.0	0.0	0.0	0.0	0.0	0.0	0.0
182	23.0	0.0	0.0	0.0	0.0	0.0	0.0	0.0	0.0	0.0
181	12.0	0.0	0.0	0.0	0.0	0.0	0.0	0.0	11.0	0.0
183	0.0	23.0	0.0	0.0	0.0	0.0	0.0	0.0	0.0	0.0
159	0.0	8.0	0.0	0.0	14.0	0.0	0.0	0.0	0.0	0.0
122	22.0	0.0	0.0	0.0	0.0	0.0	0.0	0.0	0.0	0.0
184	0.0	0.0	0.0	0.0	0.0	0.0	8.0	13.0	0.0	0.0
186	0.0	21.0	0.0	0.0	0.0	0.0	0.0	0.0	0.0	0.0
185	10.0	0.0	0.0	6.0	5.0	0.0	0.0	0.0	0.0	0.0
193	0.0	0.0	0.0	0.0	20.0	0.0	0.0	0.0	0.0	0.0
189	20.0	0.0	0.0	0.0	0.0	0.0	0.0	0.0	0.0	0.0
188	20.0	0.0	0.0	0.0	0.0	0.0	0.0	0.0	0.0	0.0
187	0.0	0.0	0.0	0.0	0.0	0.0	0.0	0.0	0.0	20.0
191	0.0	20.0	0.0	0.0	0.0	0.0	0.0	0.0	0.0	0.0
192	0.0	0.0	0.0	0.0	20.0	0.0	0.0	0.0	0.0	0.0
143	0.0	7.0	0.0	13.0	0.0	0.0	0.0	0.0	0.0	0.0
162	0.0	4.0	7.0	9.0	0.0	0.0	0.0	0.0	0.0	0.0
196	11.0	0.0	0.0	0.0	0.0	0.0	0.0	8.0	0.0	0.0
195	0.0	0.0	0.0	0.0	0.0	0.0	19.0	0.0	0.0	0.0
198	0.0	0.0	0.0	0.0	0.0	0.0	0.0	0.0	19.0	0.0
197	4.0	0.0	4.0	7.0	0.0	0.0	0.0	4.0	0.0	0.0
200	0.0	3.0	0.0	0.0	16.0	0.0	0.0	0.0	0.0	0.0
203	0.0	18.0	0.0	0.0	0.0	0.0	0.0	0.0	0.0	0.0
204	0.0	0.0	18.0	0.0	0.0	0.0	0.0	0.0	0.0	0.0
206	0.0	0.0	0.0	0.0	0.0	0.0	0.0	17.0	0.0	0.0
208	0.0	0.0	0.0	0.0	17.0	0.0	0.0	0.0	0.0	0.0
207	0.0	0.0	0.0	0.0	17.0	0.0	0.0	0.0	0.0	0.0
205	0.0	0.0	0.0	0.0	0.0	17.0	0.0	0.0	0.0	0.0
212	0.0	0.0	8.0	0.0	8.0	0.0	0.0	0.0	0.0	0.0
213	0.0	0.0	0.0	0.0	16.0	0.0	0.0	0.0	0.0	0.0
211	0.0	16.0	0.0	0.0	0.0	0.0	0.0	0.0	0.0	0.0
218	0.0	0.0	0.0	15.0	0.0	0.0	0.0	0.0	0.0	0.0
217	0.0	15.0	0.0	0.0	0.0	0.0	0.0	0.0	0.0	0.0
216	15.0	0.0	0.0	0.0	0.0	0.0	0.0	0.0	0.0	0.0
215	0.0	0.0	0.0	0.0	0.0	0.0	15.0	0.0	0.0	0.0
190	15.0	0.0	0.0	0.0	0.0	0.0	0.0	0.0	0.0	0.0
219	0.0	0.0	0.0	0.0	0.0	0.0	14.0	0.0	0.0	0.0
220	0.0	0.0	0.0	0.0	0.0	0.0	0.0	14.0	0.0	0.0
199	0.0	14.0	0.0	0.0	0.0	0.0	0.0	0.0	0.0	0.0
224	0.0	0.0	14.0	0.0	0.0	0.0	0.0	0.0	0.0	0.0
127	14.0	0.0	0.0	0.0	0.0	0.0	0.0	0.0	0.0	0.0
223	14.0	0.0	0.0	0.0	0.0	0.0	0.0	0.0	0.0	0.0
222	0.0	0.0	0.0	0.0	0.0	0.0	0.0	0.0	0.0	14.0
221	0.0	0.0	0.0	0.0	0.0	0.0	0.0	0.0	14.0	0.0
201	0.0	0.0	7.0	7.0	0.0	0.0	0.0	0.0	0.0	0.0
229	13.0	0.0	0.0	0.0	0.0	0.0	0.0	0.0	0.0	0.0
228	13.0	0.0	0.0	0.0	0.0	0.0	0.0	0.0	0.0	0.0
227	13.0	0.0	0.0	0.0	0.0	0.0	0.0	0.0	0.0	0.0
226	7.0	0.0	0.0	0.0	0.0	0.0	0.0	0.0	6.0	0.0
230	0.0	13.0	0.0	0.0	0.0	0.0	0.0	0.0	0.0	0.0
231	0.0	0.0	0.0	0.0	13.0	0.0	0.0	0.0	0.0	0.0
240	0.0	0.0	0.0	0.0	12.0	0.0	0.0	0.0	0.0	0.0
239	0.0	0.0	0.0	12.0	0.0	0.0	0.0	0.0	0.0	0.0
238	0.0	12.0	0.0	0.0	0.0	0.0	0.0	0.0	0.0	0.0
233	0.0	7.0	0.0	0.0	0.0	0.0	0.0	5.0	0.0	0.0
232	0.0	0.0	0.0	0.0	0.0	12.0	0.0	0.0	0.0	0.0
237	0.0	12.0	0.0	0.0	0.0	0.0	0.0	0.0	0.0	0.0
234	0.0	0.0	0.0	0.0	0.0	0.0	0.0	0.0	12.0	0.0
235	12.0	0.0	0.0	0.0	0.0	0.0	0.0	0.0	0.0	0.0
236	7.0	0.0	5.0	0.0	0.0	0.0	0.0	0.0	0.0	0.0
241	0.0	0.0	0.0	0.0	12.0	0.0	0.0	0.0	0.0	0.0
214	0.0	0.0	0.0	0.0	0.0	6.0	6.0	0.0	0.0	0.0
242	0.0	0.0	0.0	0.0	0.0	0.0	0.0	11.0	0.0	0.0
244	0.0	0.0	0.0	0.0	0.0	0.0	0.0	0.0	11.0	0.0
248	0.0	0.0	0.0	0.0	11.0	0.0	0.0	0.0	0.0	0.0
247	0.0	0.0	0.0	11.0	0.0	0.0	0.0	0.0	0.0	0.0
173	0.0	0.0	0.0	0.0	11.0	0.0	0.0	0.0	0.0	0.0
246	11.0	0.0	0.0	0.0	0.0	0.0	0.0	0.0	0.0	0.0
245	11.0	0.0	0.0	0.0	0.0	0.0	0.0	0.0	0.0	0.0
243	0.0	0.0	0.0	0.0	0.0	0.0	0.0	0.0	11.0	0.0
256	10.0	0.0	0.0	0.0	0.0	0.0	0.0	0.0	0.0	0.0
257	10.0	0.0	0.0	0.0	0.0	0.0	0.0	0.0	0.0	0.0
258	10.0	0.0	0.0	0.0	0.0	0.0	0.0	0.0	0.0	0.0
260	0.0	10.0	0.0	0.0	0.0	0.0	0.0	0.0	0.0	0.0
253	0.0	0.0	0.0	0.0	0.0	0.0	0.0	0.0	10.0	0.0
261	0.0	7.0	3.0	0.0	0.0	0.0	0.0	0.0	0.0	0.0
262	0.0	0.0	10.0	0.0	0.0	0.0	0.0	0.0	0.0	0.0
263	0.0	0.0	0.0	0.0	10.0	0.0	0.0	0.0	0.0	0.0
264	0.0	0.0	0.0	0.0	10.0	0.0	0.0	0.0	0.0	0.0
265	0.0	0.0	0.0	0.0	10.0	0.0	0.0	0.0	0.0	0.0
266	0.0	0.0	0.0	0.0	10.0	0.0	0.0	0.0	0.0	0.0
255	10.0	0.0	0.0	0.0	0.0	0.0	0.0	0.0	0.0	0.0
254	0.0	0.0	0.0	0.0	0.0	0.0	0.0	0.0	10.0	0.0
251	0.0	0.0	0.0	0.0	0.0	10.0	0.0	0.0	0.0	0.0
250	0.0	0.0	0.0	0.0	0.0	10.0	0.0	0.0	0.0	0.0
202	0.0	0.0	0.0	0.0	3.0	7.0	0.0	0.0	0.0	0.0
252	0.0	0.0	0.0	0.0	0.0	0.0	0.0	0.0	10.0	0.0
275	0.0	0.0	0.0	0.0	9.0	0.0	0.0	0.0	0.0	0.0
274	0.0	0.0	0.0	0.0	9.0	0.0	0.0	0.0	0.0	0.0
273	0.0	0.0	0.0	0.0	9.0	0.0	0.0	0.0	0.0	0.0
272	0.0	0.0	0.0	0.0	9.0	0.0	0.0	0.0	0.0	0.0
271	0.0	0.0	0.0	0.0	9.0	0.0	0.0	0.0	0.0	0.0
270	0.0	9.0	0.0	0.0	0.0	0.0	0.0	0.0	0.0	0.0
269	9.0	0.0	0.0	0.0	0.0	0.0	0.0	0.0	0.0	0.0
268	0.0	0.0	0.0	0.0	0.0	0.0	9.0	0.0	0.0	0.0
279	0.0	0.0	0.0	0.0	0.0	8.0	0.0	0.0	0.0	0.0
291	0.0	0.0	0.0	0.0	8.0	0.0	0.0	0.0	0.0	0.0
287	0.0	8.0	0.0	0.0	0.0	0.0	0.0	0.0	0.0	0.0
285	2.0	0.0	3.0	0.0	3.0	0.0	0.0	0.0	0.0	0.0
284	5.0	0.0	0.0	3.0	0.0	0.0	0.0	0.0	0.0	0.0
283	8.0	0.0	0.0	0.0	0.0	0.0	0.0	0.0	0.0	0.0
282	0.0	0.0	0.0	0.0	0.0	0.0	0.0	8.0	0.0	0.0
290	0.0	0.0	0.0	0.0	8.0	0.0	0.0	0.0	0.0	0.0
281	0.0	0.0	0.0	0.0	0.0	0.0	8.0	0.0	0.0	0.0
286	0.0	8.0	0.0	0.0	0.0	0.0	0.0	0.0	0.0	0.0
288	0.0	0.0	0.0	0.0	8.0	0.0	0.0	0.0	0.0	0.0
289	0.0	0.0	0.0	0.0	8.0	0.0	0.0	0.0	0.0	0.0
294	0.0	0.0	0.0	0.0	0.0	7.0	0.0	0.0	0.0	0.0
295	0.0	0.0	0.0	0.0	0.0	0.0	7.0	0.0	0.0	0.0
297	0.0	0.0	0.0	0.0	0.0	0.0	4.0	3.0	0.0	0.0
298	0.0	0.0	0.0	0.0	0.0	0.0	0.0	0.0	7.0	0.0
299	7.0	0.0	0.0	0.0	0.0	0.0	0.0	0.0	0.0	0.0
305	0.0	0.0	0.0	0.0	7.0	0.0	0.0	0.0	0.0	0.0
304	0.0	0.0	0.0	7.0	0.0	0.0	0.0	0.0	0.0	0.0
303	0.0	0.0	7.0	0.0	0.0	0.0	0.0	0.0	0.0	0.0
302	0.0	7.0	0.0	0.0	0.0	0.0	0.0	0.0	0.0	0.0
301	0.0	7.0	0.0	0.0	0.0	0.0	0.0	0.0	0.0	0.0
300	0.0	7.0	0.0	0.0	0.0	0.0	0.0	0.0	0.0	0.0
296	0.0	0.0	0.0	0.0	0.0	0.0	7.0	0.0	0.0	0.0
316	0.0	0.0	0.0	6.0	0.0	0.0	0.0	0.0	0.0	0.0
311	0.0	0.0	0.0	0.0	0.0	6.0	0.0	0.0	0.0	0.0
319	0.0	0.0	0.0	0.0	6.0	0.0	0.0	0.0	0.0	0.0
318	0.0	0.0	0.0	0.0	6.0	0.0	0.0	0.0	0.0	0.0
317	0.0	0.0	0.0	6.0	0.0	0.0	0.0	0.0	0.0	0.0
315	0.0	6.0	0.0	0.0	0.0	0.0	0.0	0.0	0.0	0.0
314	0.0	6.0	0.0	0.0	0.0	0.0	0.0	0.0	0.0	0.0
313	0.0	6.0	0.0	0.0	0.0	0.0	0.0	0.0	0.0	0.0
312	0.0	6.0	0.0	0.0	0.0	0.0	0.0	0.0	0.0	0.0
320	0.0	0.0	0.0	0.0	6.0	0.0	0.0	0.0	0.0	0.0
334	0.0	0.0	0.0	0.0	5.0	0.0	0.0	0.0	0.0	0.0
327	0.0	0.0	0.0	0.0	0.0	0.0	0.0	0.0	5.0	0.0
323	0.0	0.0	0.0	3.0	0.0	2.0	0.0	0.0	0.0	0.0
259	5.0	0.0	0.0	0.0	0.0	0.0	0.0	0.0	0.0	0.0
333	0.0	0.0	0.0	5.0	0.0	0.0	0.0	0.0	0.0	0.0
325	0.0	0.0	0.0	0.0	0.0	0.0	5.0	0.0	0.0	0.0
326	0.0	0.0	0.0	0.0	0.0	0.0	0.0	0.0	5.0	0.0
324	0.0	0.0	0.0	0.0	0.0	0.0	5.0	0.0	0.0	0.0
328	5.0	0.0	0.0	0.0	0.0	0.0	0.0	0.0	0.0	0.0
330	0.0	5.0	0.0	0.0	0.0	0.0	0.0	0.0	0.0	0.0
331	0.0	5.0	0.0	0.0	0.0	0.0	0.0	0.0	0.0	0.0
329	5.0	0.0	0.0	0.0	0.0	0.0	0.0	0.0	0.0	0.0
347	0.0	4.0	0.0	0.0	0.0	0.0	0.0	0.0	0.0	0.0
344	0.0	4.0	0.0	0.0	0.0	0.0	0.0	0.0	0.0	0.0
336	0.0	0.0	0.0	0.0	0.0	0.0	0.0	4.0	0.0	0.0
337	0.0	0.0	0.0	0.0	0.0	0.0	0.0	4.0	0.0	0.0
338	0.0	0.0	0.0	0.0	0.0	0.0	0.0	0.0	4.0	0.0
346	0.0	4.0	0.0	0.0	0.0	0.0	0.0	0.0	0.0	0.0
339	0.0	0.0	0.0	0.0	0.0	0.0	0.0	0.0	4.0	0.0
340	4.0	0.0	0.0	0.0	0.0	0.0	0.0	0.0	0.0	0.0
341	4.0	0.0	0.0	0.0	0.0	0.0	0.0	0.0	0.0	0.0
345	0.0	4.0	0.0	0.0	0.0	0.0	0.0	0.0	0.0	0.0
348	0.0	0.0	4.0	0.0	0.0	0.0	0.0	0.0	0.0	0.0
351	0.0	0.0	0.0	0.0	4.0	0.0	0.0	0.0	0.0	0.0
343	4.0	0.0	0.0	0.0	0.0	0.0	0.0	0.0	0.0	0.0
342	4.0	0.0	0.0	0.0	0.0	0.0	0.0	0.0	0.0	0.0
350	0.0	0.0	0.0	0.0	4.0	0.0	0.0	0.0	0.0	0.0
349	0.0	0.0	4.0	0.0	0.0	0.0	0.0	0.0	0.0	0.0
363	0.0	0.0	0.0	0.0	0.0	0.0	0.0	0.0	3.0	0.0
369	0.0	0.0	0.0	0.0	3.0	0.0	0.0	0.0	0.0	0.0
368	0.0	0.0	0.0	0.0	3.0	0.0	0.0	0.0	0.0	0.0
367	0.0	0.0	3.0	0.0	0.0	0.0	0.0	0.0	0.0	0.0
366	0.0	3.0	0.0	0.0	0.0	0.0	0.0	0.0	0.0	0.0
365	3.0	0.0	0.0	0.0	0.0	0.0	0.0	0.0	0.0	0.0
364	3.0	0.0	0.0	0.0	0.0	0.0	0.0	0.0	0.0	0.0
362	0.0	0.0	0.0	0.0	0.0	0.0	0.0	0.0	3.0	0.0
355	0.0	0.0	0.0	0.0	0.0	3.0	0.0	0.0	0.0	0.0
361	0.0	0.0	0.0	0.0	0.0	0.0	0.0	3.0	0.0	0.0
359	0.0	0.0	0.0	0.0	0.0	0.0	3.0	0.0	0.0	0.0
358	0.0	0.0	0.0	0.0	0.0	0.0	3.0	0.0	0.0	0.0
357	0.0	0.0	0.0	0.0	0.0	0.0	3.0	0.0	0.0	0.0
356	0.0	0.0	0.0	0.0	0.0	3.0	0.0	0.0	0.0	0.0
360	0.0	0.0	0.0	0.0	0.0	0.0	3.0	0.0	0.0	0.0
280	0.0	0.0	0.0	0.0	0.0	3.0	0.0	0.0	0.0	0.0
372	0.0	0.0	0.0	0.0	0.0	2.0	0.0	0.0	0.0	0.0
373	0.0	0.0	0.0	0.0	0.0	2.0	0.0	0.0	0.0	0.0
375	0.0	0.0	0.0	0.0	0.0	2.0	0.0	0.0	0.0	0.0
376	0.0	0.0	0.0	0.0	0.0	2.0	0.0	0.0	0.0	0.0
377	0.0	0.0	0.0	0.0	0.0	2.0	0.0	0.0	0.0	0.0
378	0.0	0.0	0.0	0.0	0.0	0.0	2.0	0.0	0.0	0.0
379	0.0	0.0	0.0	0.0	0.0	0.0	2.0	0.0	0.0	0.0
380	0.0	0.0	0.0	0.0	0.0	0.0	2.0	0.0	0.0	0.0
381	0.0	0.0	0.0	0.0	0.0	0.0	2.0	0.0	0.0	0.0
382	0.0	0.0	0.0	0.0	0.0	0.0	0.0	2.0	0.0	0.0
383	0.0	0.0	0.0	0.0	0.0	0.0	0.0	0.0	2.0	0.0
384	0.0	0.0	0.0	0.0	0.0	0.0	0.0	0.0	2.0	0.0
385	0.0	0.0	0.0	0.0	0.0	0.0	0.0	0.0	2.0	0.0
386	2.0	0.0	0.0	0.0	0.0	0.0	0.0	0.0	0.0	0.0
387	2.0	0.0	0.0	0.0	0.0	0.0	0.0	0.0	0.0	0.0
388	2.0	0.0	0.0	0.0	0.0	0.0	0.0	0.0	0.0	0.0
389	0.0	2.0	0.0	0.0	0.0	0.0	0.0	0.0	0.0	0.0
390	0.0	2.0	0.0	0.0	0.0	0.0	0.0	0.0	0.0	0.0
391	0.0	2.0	0.0	0.0	0.0	0.0	0.0	0.0	0.0	0.0
392	0.0	2.0	0.0	0.0	0.0	0.0	0.0	0.0	0.0	0.0
393	0.0	2.0	0.0	0.0	0.0	0.0	0.0	0.0	0.0	0.0
394	0.0	0.0	2.0	0.0	0.0	0.0	0.0	0.0	0.0	0.0
395	0.0	0.0	0.0	2.0	0.0	0.0	0.0	0.0	0.0	0.0
396	0.0	0.0	0.0	0.0	2.0	0.0	0.0	0.0	0.0	0.0
397	0.0	0.0	0.0	0.0	2.0	0.0	0.0	0.0	0.0	0.0
332	0.0	0.0	2.0	0.0	0.0	0.0	0.0	0.0	0.0	0.0
374	0.0	0.0	0.0	0.0	0.0	2.0	0.0	0.0	0.0	0.0
