# Supplementary material for: Gut microbiota-derived EPA alleviates neuroinflammation associated with white matter injury by influencing H3K9ac/BDNF/TrkB pathway
Source: Front Microbiol. 2026 Mar 5;17:1711114. doi: 10.3389/fmicb.2026.1711114 (PMC13001453; doi:10.3389/fmicb.2026.1711114)
Supplement: Supplementary file 2 [file Table_2.xls]

Biomarker	Logarithm value	Groups	LDA_value	p-value
k__Bacteria.p__Proteobacteria.c__Gammaproteobacteria.o__Oceanospirillales.f__Alcanivoracaceae1.g__Alcanivorax	0.718222603209			-
k__Bacteria.p__Firmicutes.c__Clostridia.o__Clostridia_UCG_014.f__Clostridia_UCG_014	1.54891060015			-
k__Bacteria.p__Proteobacteria.c__Gammaproteobacteria.o__Oceanospirillales.f__Alcanivoracaceae1	0.718222603209			-
k__Bacteria.p__Firmicutes.c__Clostridia.o__Monoglobales	1.45229296616			-
k__Bacteria.p__Firmicutes.c__Clostridia.o__Oscillospirales.f__Ruminococcaceae.g__Subdoligranulum	1.9130575683			-
k__Bacteria.p__Firmicutes.c__Clostridia.o__Oscillospirales.f__Ruminococcaceae.g__Faecalibacterium	2.53763117648			-
k__Bacteria.p__Firmicutes.c__Bacilli.o__Staphylococcales.f__Staphylococcaceae	1.86166994483			-
k__Bacteria.p__Firmicutes.c__Clostridia.o__Oscillospirales.f__Butyricicoccaceae	2.04335757319			-
k__Bacteria.p__Campilobacterota.c__Campylobacteria	2.43366007335			-
k__Bacteria.p__Proteobacteria.c__Gammaproteobacteria.o__Pasteurellales.f__Pasteurellaceae.g__Muribacter	1.74397416516			-
k__Bacteria.p__Bacteroidota	4.11776055124	WMI	3.65571235668	0.016293603621
k__Bacteria.p__Firmicutes.c__Clostridia.o__Peptococcales.f__Peptococcaceae	2.79074945977			-
k__Bacteria.p__Gemmatimonadota.c__PAUC43f_marine_benthic_group.o__PAUC43f_marine_benthic_group	0.743270230533			-
k__Bacteria.p__Proteobacteria.c__Gammaproteobacteria.o__Burkholderiales.f__Nitrosomonadaceae	0.904662079681			-
k__Bacteria.p__Firmicutes.c__Clostridia.o__Lachnospirales.f__Lachnospiraceae.g__Fusicatenibacter	2.45229296616			-
k__Bacteria.p__Firmicutes.c__Clostridia.o__Clostridia_vadinBB60_group	0.735997243508			-
k__Bacteria.p__Bacteroidota.c__Bacteroidia.o__Bacteroidales.f__Rikenellaceae.g__Rikenella	1.02783321517			-
k__Bacteria.p__Firmicutes.c__Bacilli.o__Acholeplasmatales.f__Acholeplasmataceae	2.42906181061			-
k__Bacteria.p__Firmicutes.c__Clostridia.o__Peptostreptococcales_Tissierellales.f__Peptostreptococcaceae.g__Romboutsia	2.87548556387			-
k__Bacteria.p__Bacteroidota.c__Bacteroidia.o__Bacteroidales.f__Prevotellaceae.g__Prevotella	2.7259576127			-
k__Bacteria.p__Proteobacteria.c__Gammaproteobacteria.o__Enterobacterales.f__Enterobacteriaceae.g__Enterobacter	1.95194055589			-
k__Bacteria.p__Firmicutes.c__Clostridia.o__Lachnospirales.f__Lachnospiraceae.g__Lachnospiraceae_NK4A136_group	2.58969261803			-
k__Bacteria.p__Deferribacterota	1.59050196584			-
k__Bacteria.p__Bacteroidota.c__Bacteroidia.o__Bacteroidales.f__Prevotellaceae.g__Alloprevotella	2.31749948052	WMI	4.07409692328	0.0088158581779
k__Bacteria.p__Firmicutes.c__Clostridia.o__Oscillospirales.f__Ruminococcaceae.g___Eubacterium__siraeum_group	1.11464443488			-
k__Bacteria.p__Firmicutes.c__Bacilli.o__Paenibacillales	3.34153004819			-
k__Bacteria.p__Bacteroidota.c__Bacteroidia	4.11776055124	WMI	3.65571235668	0.016293603621
k__Bacteria.p__Firmicutes.c__Clostridia.o__Peptostreptococcales_Tissierellales.f__Anaerovoracaceae.g___Eubacterium__nodatum_group	2.87733865828			-
k__Bacteria.p__Bacteroidota.c__Bacteroidia.o__Bacteroidales.f__Muribaculaceae	3.51135663168			-
k__Bacteria.p__Firmicutes.c__Bacilli.o__Lactobacillales.f__Carnobacteriaceae.g__Jeotgalibaca	1.35538295316			-
k__Bacteria.p__Proteobacteria.c__Gammaproteobacteria.o__Oceanospirillales.f__Pseudohongiellaceae	0.735217582875			-
k__Bacteria.p__Desulfobacterota.c__Desulfovibrionia.o__Desulfovibrionales.f__Desulfovibrionaceae	2.01183771864			-
k__Bacteria.p__Firmicutes.c__Clostridia.o__Oscillospirales.f__Ruminococcaceae.g__Negativibacillus	1.28733827488			-
k__Bacteria.p__Bacteroidota.c__Bacteroidia.o__Bacteroidales.f__Rikenellaceae	2.35190282733	WMI	4.02055442557	0.016293603621
k__Bacteria.p__Firmicutes.c__Clostridia.o__Clostridia_UCG_014	1.54891060015			-
k__Bacteria.p__Proteobacteria.c__Gammaproteobacteria.o__Oceanospirillales.f__Halomonadaceae.g__Halomonas	1.47483735428			-
k__Bacteria.p__Firmicutes.c__Bacilli.o__Lactobacillales.f__Lactobacillaceae.g__Lactobacillus	4.99926120558			-
k__Bacteria.p__Proteobacteria.c__Gammaproteobacteria.o__Enterobacterales.f__Enterobacteriaceae	5.93024969618			-
k__Bacteria.p__Bacteroidota.c__Bacteroidia.o__Cytophagales.f__Hymenobacteraceae	1.34783943793			-
k__Bacteria.p__Bacteroidota.c__Bacteroidia.o__Bacteroidales.f__Muribaculaceae.g__Muribaculum	2.1585396738			-
k__Bacteria.p__Firmicutes.c__Clostridia.o__Oscillospirales.f__Oscillospiraceae.g__UCG_003	1.77071003582			-
k__Bacteria.p__Campilobacterota.c__Campylobacteria.o__Campylobacterales.f__Helicobacteraceae.g__Helicobacter	2.43366007335			-
k__Bacteria.p__Firmicutes.c__Clostridia.o__Oscillospirales.f__Oscillospiraceae.g__NK4A214_group	1.43418758721			-
k__Bacteria.p__Gemmatimonadota	0.743270230533			-
k__Bacteria.p__Firmicutes.c__Clostridia.o__Monoglobales.f__Monoglobaceae	1.45229296616			-
k__Bacteria.p__Desulfobacterota.c__Desulfovibrionia.o__Desulfovibrionales.f__Desulfovibrionaceae.g__Bilophila	0.937700116777			-
k__Bacteria.p__Firmicutes.c__Bacilli.o__Lactobacillales	5.07177719309	WMI	4.54685854794	0.0472017676901
k__Bacteria.p__Firmicutes.c__Negativicutes.o__Veillonellales_Selenomonadales.f__Veillonellaceae.g__Dialister	1.72201398219			-
k__Bacteria.p__Firmicutes.c__Bacilli.o__Staphylococcales.f__Staphylococcaceae.g__Jeotgalicoccus	0.892795685265			-
k__Bacteria.p__Firmicutes.c__Clostridia.o__Lachnospirales.f__Lachnospiraceae.g__Lachnospira	1.62372189247			-
k__Bacteria.p__Proteobacteria.c__Gammaproteobacteria.o__Burkholderiales.f__Burkholderiaceae.g__Ralstonia	1.03702723917			-
k__Bacteria.p__Firmicutes.c__Clostridia	5.12402163499	WMI	4.81386868351	0.00902343881808
k__Bacteria.p__Firmicutes.c__Clostridia.o__Clostridia_UCG_014.f__Clostridia_UCG_014.g__Clostridia_UCG_014	1.54891060015			-
k__Bacteria.p__Actinobacteriota.c__Coriobacteriia.o__Coriobacteriales.f__Eggerthellaceae	2.10484248899			-
k__Bacteria.p__Bacteroidota.c__Bacteroidia.o__Cytophagales	1.34783943793			-
k__Bacteria.p__Firmicutes.c__Bacilli.o__Acholeplasmatales.f__Acholeplasmataceae.g__Anaeroplasma	2.42906181061			-
k__Bacteria.p__Gemmatimonadota.c__PAUC43f_marine_benthic_group.o__PAUC43f_marine_benthic_group.f__PAUC43f_marine_benthic_group.g__PAUC43f_marine_benthic_group	0.743270230533			-
k__Bacteria.p__Firmicutes.c__Clostridia.o__Lachnospirales.f__Lachnospiraceae.g__Roseburia	4.48355790503	WMI	4.18382152877	0.0150185908732
k__Bacteria.p__Firmicutes.c__Clostridia.o__Oscillospirales.f___Eubacterium__coprostanoligenes_group.g___Eubacterium__coprostanoligenes_group	1.89947555106			-
k__Bacteria.p__Actinobacteriota.c__Coriobacteriia.o__Coriobacteriales.f__Coriobacteriaceae.g__Collinsella	1.01773442187			-
k__Bacteria.p__Firmicutes.c__Clostridia.o__Lachnospirales.f__Lachnospiraceae.g__Epulopiscium	3.44531012939			-
k__Bacteria.p__Firmicutes.c__Clostridia.o__Lachnospirales.f__Lachnospiraceae.g___Eubacterium__ruminantium_group	1.47433649001			-
k__Bacteria.p__Firmicutes.c__Bacilli.o__Lactobacillales.f__Lactobacillaceae	4.99926120558			-
k__Bacteria.p__Firmicutes.c__Negativicutes.o__Veillonellales_Selenomonadales.f__Veillonellaceae.g__Veillonella	2.23020477055			-
k__Bacteria.p__Firmicutes.c__Clostridia.o__Lachnospirales.f__Lachnospiraceae.g___Ruminococcus__gauvreauii_group	3.51996862617	WMI	3.26847213304	0.0186029299011
k__Bacteria.p__Proteobacteria	5.97412671624	sham	5.05563217239	0.016293603621
k__Bacteria.p__Bacteroidota.c__Bacteroidia.o__Flavobacteriales.f__Flavobacteriaceae.g__Flavobacterium	1.02960081629			-
k__Bacteria.p__Bacteroidota.c__Bacteroidia.o__Bacteroidales.f__Rikenellaceae.g__Rikenellaceae_RC9_gut_group	2.08579288456	WMI	3.72257990036	0.0186029299011
k__Bacteria.p__Proteobacteria.c__Gammaproteobacteria.o__Oceanospirillales.f__Pseudohongiellaceae.g__Pseudohongiella	0.735217582875			-
k__Bacteria.p__Bacteroidota.c__Bacteroidia.o__Bacteroidales.f__Tannerellaceae.g__Parabacteroides	2.57608950367			-
k__Bacteria.p__Campilobacterota	2.43366007335			-
k__Bacteria.p__Desulfobacterota.c__Desulfovibrionia	2.01183771864			-
k__Bacteria.p__Actinobacteriota.c__Actinobacteria	3.85873971025			-
k__Bacteria.p__Firmicutes.c__Clostridia.o__Oscillospirales.f__Ruminococcaceae.g__Incertae_Sedis	1.52142148092			-
k__Bacteria.p__Actinobacteriota.c__Coriobacteriia.o__Coriobacteriales.f__Coriobacteriaceae	1.01773442187			-
k__Bacteria.p__Firmicutes.c__Clostridia.o__Peptostreptococcales_Tissierellales.f__Anaerovoracaceae	2.87733865828			-
k__Bacteria.p__Gemmatimonadota.c__PAUC43f_marine_benthic_group	0.743270230533			-
k__Bacteria.p__Actinobacteriota.c__Actinobacteria.o__Corynebacteriales	1.86726631413			-
k__Bacteria.p__Bacteroidota.c__Bacteroidia.o__Flavobacteriales	1.43642003678			-
k__Bacteria.p__Actinobacteriota.c__Actinobacteria.o__Micrococcales	2.27387883948			-
k__Bacteria.p__Actinobacteriota.c__Actinobacteria.o__Corynebacteriales.f__Corynebacteriaceae.g__Corynebacterium	1.86726631413			-
k__Bacteria.p__Firmicutes.c__Clostridia.o__Oscillospirales.f__Ruminococcaceae.g__Paludicola	2.23762280117			-
k__Bacteria.p__Bacteroidota.c__Bacteroidia.o__Bacteroidales.f__Tannerellaceae	2.57608950367			-
k__Bacteria.p__Firmicutes.c__Clostridia.o__Oscillospirales.f__Oscillospiraceae	3.41629201758			-
k__Bacteria.p__Actinobacteriota.c__Coriobacteriia	2.19908711916			-
k__Bacteria.p__Firmicutes.c__Clostridia.o__Clostridiales.f__Clostridiaceae.g__Clostridium_sensu_stricto_13	4.28717131376			-
k__Bacteria.p__Firmicutes.c__Bacilli.o__Bacillales.f__Planococcaceae	3.38672290702			-
k__Bacteria.p__Firmicutes.c__Clostridia.o__Monoglobales.f__Monoglobaceae.g__Monoglobus	1.45229296616			-
k__Bacteria.p__Bacteroidota.c__Bacteroidia.o__Cytophagales.f__Hymenobacteraceae.g__Adhaeribacter	1.34783943793			-
k__Bacteria.p__Firmicutes.c__Clostridia.o__Clostridiales.f__Clostridiaceae.g__Clostridium_sensu_stricto_18	1.43496724784			-
k__Bacteria.p__Proteobacteria.c__Gammaproteobacteria.o__Nitrosococcales.f__Methylophagaceae.g__Methylophaga	1.03702723917			-
k__Bacteria.p__Proteobacteria.c__Gammaproteobacteria.o__Nitrosococcales.f__Methylophagaceae	1.03702723917			-
k__Bacteria.p__Proteobacteria.c__Gammaproteobacteria.o__Burkholderiales	3.59224032424	WMI	3.87270763536	0.0445386159276
k__Bacteria.p__Actinobacteriota.c__Actinobacteria.o__Actinomycetales.f__Actinomycetaceae.g__Actinomyces	3.84729424089			-
k__Bacteria	6.0			-
k__Bacteria.p__Firmicutes.c__Bacilli.o__Bacillales	3.38672290702			-
k__Bacteria.p__Deferribacterota.c__Deferribacteres	1.59050196584			-
k__Bacteria.p__Firmicutes.c__Bacilli.o__Erysipelotrichales.f__Erysipelatoclostridiaceae.g__Erysipelatoclostridium	4.12541157023	WMI	3.83096189951	0.0342660560639
k__Bacteria.p__Firmicutes.c__Negativicutes	2.34758200902			-
k__Bacteria.p__Firmicutes.c__Bacilli.o__Paenibacillales.f__Paenibacillaceae.g__Paenibacillus	3.34153004819			-
k__Bacteria.p__Firmicutes.c__Negativicutes.o__Veillonellales_Selenomonadales	2.34758200902			-
k__Bacteria.p__Firmicutes.c__Clostridia.o__Oscillospirales.f___Eubacterium__coprostanoligenes_group	1.89947555106			-
k__Bacteria.p__Proteobacteria.c__Gammaproteobacteria.o__Burkholderiales.f__Burkholderiaceae	1.03702723917			-
k__Bacteria.p__Firmicutes.c__Clostridia.o__Peptostreptococcales_Tissierellales	3.17744309511			-
k__Bacteria.p__Firmicutes.c__Clostridia.o__Lachnospirales.f__Lachnospiraceae.g__Lachnospiraceae_UCG_006	1.45229296616			-
k__Bacteria.p__Firmicutes.c__Clostridia.o__Clostridiales	4.51646407041	WMI	4.1923879406	0.016293603621
k__Bacteria.p__Firmicutes.c__Clostridia.o__Oscillospirales	3.55902182107			-
k__Bacteria.p__Firmicutes.c__Clostridia.o__Lachnospirales.f__Lachnospiraceae.g__Lachnospiraceae_UCG_001	1.23044421655			-
k__Bacteria.p__Bacteroidota.c__Bacteroidia.o__Bacteroidales.f__Prevotellaceae.g__Prevotellaceae_UCG_001	2.63427107703	WMI	3.65315104112	0.00902343881808
k__Bacteria.p__Firmicutes.c__Bacilli.o__Paenibacillales.f__Paenibacillaceae	3.34153004819			-
k__Bacteria.p__Bacteroidota.c__Bacteroidia.o__Bacteroidales.f__Muribaculaceae.g__Muribaculaceae	3.49164205977			-
k__Bacteria.p__Proteobacteria.c__Alphaproteobacteria.o__Caulobacterales.f__Caulobacteraceae.g__PMMR1	0.743270230533			-
k__Bacteria.p__Firmicutes.c__Clostridia.o__Lachnospirales.f__Lachnospiraceae.g__Anaerosporobacter	4.37652740748			-
k__Bacteria.p__Proteobacteria.c__Gammaproteobacteria.o__Enterobacterales	5.93024969618			-
k__Bacteria.p__Firmicutes.c__Clostridia.o__Lachnospirales.f__Lachnospiraceae.g__Agathobacter	2.05534349536			-
k__Bacteria.p__Actinobacteriota.c__Coriobacteriia.o__Coriobacteriales.f__Atopobiaceae.g__Atopobium	0.728570820626			-
k__Bacteria.p__Firmicutes.c__Bacilli	5.13489498967	WMI	4.64749322014	0.0282801225683
k__Bacteria.p__Firmicutes.c__Clostridia.o__Clostridiales.f__Clostridiaceae.g__Clostridium_sensu_stricto_1	4.12857768216	WMI	3.77085068108	0.016293603621
k__Bacteria.p__Deferribacterota.c__Deferribacteres.o__Deferribacterales.f__Deferribacteraceae	1.59050196584			-
k__Bacteria.p__Firmicutes.c__Bacilli.o__Erysipelotrichales.f__Erysipelatoclostridiaceae	4.12935759364	WMI	3.83489262882	0.0342660560639
k__Bacteria.p__Proteobacteria.c__Gammaproteobacteria.o__Pasteurellales	4.95555690345			-
k__Bacteria.p__Proteobacteria.c__Gammaproteobacteria.o__Burkholderiales.f__Sutterellaceae	3.59013414794			-
k__Bacteria.p__Bacteroidota.c__Bacteroidia.o__Bacteroidales.f__Marinifilaceae	1.3309821347			-
k__Bacteria.p__Proteobacteria.c__Alphaproteobacteria.o__Rhodospirillales	0.743270230533			-
k__Bacteria.p__Firmicutes.c__Clostridia.o__Oscillospirales.f__Oscillospiraceae.g__UCG_005	2.53147421221			-
k__Bacteria.p__Proteobacteria.c__Gammaproteobacteria.o__Burkholderiales.f__Sutterellaceae.g__Parasutterella	3.03553032047			-
k__Bacteria.p__Firmicutes.c__Bacilli.o__Bacillales.f__Planococcaceae.g__Lysinibacillus	3.38672290702			-
k__Bacteria.p__Firmicutes.c__Clostridia.o__Oscillospirales.f__Oscillospiraceae.g__UCG_002	1.38920975728			-
k__Bacteria.p__Bacteroidota.c__Bacteroidia.o__Bacteroidales.f__Prevotellaceae	3.00085805327			-
k__Bacteria.p__Campilobacterota.c__Campylobacteria.o__Campylobacterales.f__Helicobacteraceae	2.43366007335			-
k__Bacteria.p__Actinobacteriota.c__Coriobacteriia.o__Coriobacteriales.f__Atopobiaceae	1.48928892635			-
k__Bacteria.p__Gemmatimonadota.c__PAUC43f_marine_benthic_group.o__PAUC43f_marine_benthic_group.f__PAUC43f_marine_benthic_group	0.743270230533			-
k__Bacteria.p__Firmicutes.c__Clostridia.o__Oscillospirales.f__Ruminococcaceae.g__Ruminococcus	1.27928562723			-
k__Bacteria.p__Proteobacteria.c__Gammaproteobacteria.o__Enterobacterales.f__Enterobacteriaceae.g__Escherichia_Shigella	5.93011037894			-
k__Bacteria.p__Bacteroidota.c__Bacteroidia.o__Bacteroidales.f__Rikenellaceae.g__Alistipes	2.0128975325			-
k__Bacteria.p__Proteobacteria.c__Gammaproteobacteria.o__Enterobacterales.f__Enterobacteriaceae.g__Citrobacter	1.74954419878			-
k__Bacteria.p__Actinobacteriota.c__Actinobacteria.o__Bifidobacteriales.f__Bifidobacteriaceae	1.45229296616			-
k__Bacteria.p__Deferribacterota.c__Deferribacteres.o__Deferribacterales	1.59050196584			-
k__Bacteria.p__Firmicutes.c__Clostridia.o__Lachnospirales.f__Lachnospiraceae.g__Tuzzerella	1.3616121485			-
k__Bacteria.p__Firmicutes.c__Bacilli.o__Erysipelotrichales.f__Erysipelotrichaceae.g__Faecalibaculum	1.0443002262			-
k__Bacteria.p__Bacteroidota.c__Bacteroidia.o__Flavobacteriales.f__Flavobacteriaceae	1.43642003678			-
k__Bacteria.p__Proteobacteria.c__Gammaproteobacteria.o__Burkholderiales.f__Nitrosomonadaceae.g__MND1	0.904662079681			-
k__Bacteria.p__Proteobacteria.c__Alphaproteobacteria.o__Caulobacterales.f__Caulobacteraceae	2.33983616939			-
k__Bacteria.p__Firmicutes.c__Clostridia.o__Clostridia_vadinBB60_group.f__Clostridia_vadinBB60_group.g__Clostridia_vadinBB60_group	0.735997243508			-
k__Bacteria.p__Proteobacteria.c__Gammaproteobacteria.o__Burkholderiales.f__Oxalobacteraceae	0.894313862265			-
k__Bacteria.p__Firmicutes.c__Bacilli.o__Acholeplasmatales	2.42906181061			-
k__Bacteria.p__Firmicutes.c__Bacilli.o__Lactobacillales.f__Streptococcaceae.g__Streptococcus	4.13676365793	WMI	3.6331056505	0.016293603621
k__Bacteria.p__Firmicutes.c__Clostridia.o__Lachnospirales.f__Lachnospiraceae.g___Eubacterium__fissicatena_group	2.58939008462			-
k__Bacteria.p__Proteobacteria.c__Gammaproteobacteria.o__Enterobacterales.f__Enterobacteriaceae.g__Klebsiella	3.12634329779	WMI	3.24547928375	0.0278029624346
k__Bacteria.p__Proteobacteria.c__Gammaproteobacteria.o__Pasteurellales.f__Pasteurellaceae.g__Haemophilus	1.4065354756			-
k__Bacteria.p__Firmicutes	5.43088098128	WMI	5.03995198718	0.016293603621
k__Bacteria.p__Actinobacteriota.c__Actinobacteria.o__Micrococcales.f__Micrococcaceae.g__Rothia	2.26166926914			-
k__Bacteria.p__Firmicutes.c__Clostridia.o__Lachnospirales.f__Lachnospiraceae.g__Anaerostipes	1.13393725218			-
k__Bacteria.p__Actinobacteriota.c__Actinobacteria.o__Nitriliruptorales	0.919361489588			-
k__Bacteria.p__Proteobacteria.c__Gammaproteobacteria.o__Enterobacterales.f__Morganellaceae	2.57045735983			-
k__Bacteria.p__Firmicutes.c__Clostridia.o__Oscillospirales.f__Ruminococcaceae.g__CAG_352	1.26933041652			-
k__Bacteria.p__Proteobacteria.c__Gammaproteobacteria.o__Oceanospirillales.f__Halomonadaceae	1.47483735428			-
k__Bacteria.p__Bacteroidota.c__Bacteroidia.o__Bacteroidales	4.11484641968	WMI	3.65153554548	0.016293603621
k__Bacteria.p__Firmicutes.c__Clostridia.o__Lachnospirales.f__Lachnospiraceae.g___Eubacterium__eligens_group	1.22039148525			-
k__Bacteria.p__Firmicutes.c__Bacilli.o__Bacillales.f__Bacillaceae.g__Halalkalibacillus	0.735217582875			-
k__Bacteria.p__Firmicutes.c__Clostridia.o__Peptococcales	2.79074945977			-
k__Bacteria.p__Actinobacteriota.c__Actinobacteria.o__Nitriliruptorales.f__Nitriliruptoraceae	0.919361489588			-
k__Bacteria.p__Desulfobacterota	2.01183771864			-
k__Bacteria.p__Firmicutes.c__Clostridia.o__Lachnospirales.f__Lachnospiraceae.g__Sellimonas	3.27503545824			-
k__Bacteria.p__Proteobacteria.c__Gammaproteobacteria.o__Pasteurellales.f__Pasteurellaceae.g__Rodentibacter	4.95444822939			-
k__Bacteria.p__Actinobacteriota.c__Actinobacteria.o__Corynebacteriales.f__Corynebacteriaceae	1.86726631413			-
k__Bacteria.p__Firmicutes.c__Clostridia.o__Lachnospirales.f__Lachnospiraceae.g__Lachnoclostridium	2.95979863717			-
k__Bacteria.p__Firmicutes.c__Bacilli.o__Erysipelotrichales.f__Erysipelatoclostridiaceae.g__Candidatus_Stoquefichus	2.00859546693			-
k__Bacteria.p__Bacteroidota.c__Bacteroidia.o__Bacteroidales.f__Bacteroidaceae	3.91189090785			-
k__Bacteria.p__Firmicutes.c__Clostridia.o__Oscillospirales.f__Ruminococcaceae.g__UBA1819	1.15954886639			-
k__Bacteria.p__Firmicutes.c__Bacilli.o__Lactobacillales.f__Enterococcaceae	3.64293928883	WMI	3.49557077587	0.0088158581779
k__Bacteria.p__Firmicutes.c__Clostridia.o__Oscillospirales.f__UCG_010	1.56623631847			-
k__Bacteria.p__Proteobacteria.c__Gammaproteobacteria.o__Burkholderiales.f__Sutterellaceae.g__Sutterella	3.44814988603			-
k__Bacteria.p__Firmicutes.c__Bacilli.o__Lactobacillales.f__Aerococcaceae.g__Globicatella	1.35538295316			-
k__Bacteria.p__Firmicutes.c__Clostridia.o__Oscillospirales.f__UCG_010.g__UCG_010	1.56623631847			-
k__Bacteria.p__Proteobacteria.c__Gammaproteobacteria	5.97404227754	sham	5.05579321312	0.016293603621
k__Bacteria.p__Proteobacteria.c__Gammaproteobacteria.o__Pasteurellales.f__Pasteurellaceae	4.95555690345			-
k__Bacteria.p__Firmicutes.c__Bacilli.o__Staphylococcales	1.86166994483			-
k__Bacteria.p__Actinobacteriota.c__Coriobacteriia.o__Coriobacteriales.f__Atopobiaceae.g__Coriobacteriaceae_UCG_002	1.4065354756			-
k__Bacteria.p__Actinobacteriota.c__Coriobacteriia.o__Coriobacteriales.f__Eggerthellaceae.g__Adlercreutzia	2.10484248899			-
k__Bacteria.p__Proteobacteria.c__Gammaproteobacteria.o__Oceanospirillales	1.60750342279			-
k__Bacteria.p__Firmicutes.c__Clostridia.o__Lachnospirales.f__Lachnospiraceae.g__Coprococcus	1.43418758721			-
k__Bacteria.p__Desulfobacterota.c__Desulfovibrionia.o__Desulfovibrionales.f__Desulfovibrionaceae.g__Desulfovibrio	0.911308841931			-
k__Bacteria.p__Firmicutes.c__Bacilli.o__Lactobacillales.f__Carnobacteriaceae	1.35538295316			-
k__Bacteria.p__Actinobacteriota.c__Coriobacteriia.o__Coriobacteriales	2.19908711916			-
k__Bacteria.p__Firmicutes.c__Clostridia.o__Clostridiales.f__Clostridiaceae	4.51646407041	WMI	4.1923879406	0.016293603621
k__Bacteria.p__Firmicutes.c__Clostridia.o__Lachnospirales	4.97494137162	WMI	4.671692079	0.00902343881808
k__Bacteria.p__Proteobacteria.c__Gammaproteobacteria.o__Enterobacterales.f__Morganellaceae.g__Morganella	2.57045735983			-
k__Bacteria.p__Bacteroidota.c__Bacteroidia.o__Bacteroidales.f__Marinifilaceae.g__Odoribacter	1.3309821347			-
k__Bacteria.p__Firmicutes.c__Clostridia.o__Peptostreptococcales_Tissierellales.f__Peptostreptococcaceae	2.87548556387			-
k__Bacteria.p__Firmicutes.c__Clostridia.o__Lachnospirales.f__Lachnospiraceae.g__ASF356	2.710966736			-
k__Bacteria.p__Firmicutes.c__Clostridia.o__Oscillospirales.f__Oscillospiraceae.g__Colidextribacter	3.22049682979			-
k__Bacteria.p__Actinobacteriota	3.85936555421			-
k__Bacteria.p__Firmicutes.c__Bacilli.o__Erysipelotrichales.f__Erysipelotrichaceae	1.0443002262			-
k__Bacteria.p__Firmicutes.c__Clostridia.o__Oscillospirales.f__Oscillospiraceae.g__Oscillibacter	1.67475832395			-
k__Bacteria.p__Actinobacteriota.c__Actinobacteria.o__Actinomycetales.f__Actinomycetaceae	3.84729424089			-
k__Bacteria.p__Actinobacteriota.c__Actinobacteria.o__Actinomycetales	3.84729424089			-
k__Bacteria.p__Actinobacteriota.c__Actinobacteria.o__Bifidobacteriales	1.45229296616			-
k__Bacteria.p__Firmicutes.c__Bacilli.o__Staphylococcales.f__Staphylococcaceae.g__Staphylococcus	1.86166994483			-
k__Bacteria.p__Firmicutes.c__Clostridia.o__Oscillospirales.f__Ruminococcaceae.g__Ruminococcaceae	0.894313862265			-
k__Bacteria.p__Firmicutes.c__Bacilli.o__Lactobacillales.f__Enterococcaceae.g__Enterococcus	3.64293928883	WMI	3.49121545956	0.0088158581779
k__Bacteria.p__Proteobacteria.c__Alphaproteobacteria	2.36128867205			-
k__Bacteria.p__Campilobacterota.c__Campylobacteria.o__Campylobacterales	2.43366007335			-
k__Bacteria.p__Proteobacteria.c__Alphaproteobacteria.o__Caulobacterales	2.33983616939			-
k__Bacteria.p__Proteobacteria.c__Gammaproteobacteria.o__Burkholderiales.f__Oxalobacteraceae.g__Oxalobacter	0.894313862265			-
k__Bacteria.p__Bacteroidota.c__Bacteroidia.o__Chitinophagales.f__Saprospiraceae	1.02960081629			-
k__Bacteria.p__Actinobacteriota.c__Actinobacteria.o__Nitriliruptorales.f__Nitriliruptoraceae.g__Nitriliruptoraceae	0.919361489588			-
k__Bacteria.p__Actinobacteriota.c__Actinobacteria.o__Micrococcales.f__Micrococcaceae	2.27387883948			-
k__Bacteria.p__Firmicutes.c__Clostridia.o__Clostridia_vadinBB60_group.f__Clostridia_vadinBB60_group	0.735997243508			-
k__Bacteria.p__Firmicutes.c__Bacilli.o__Lactobacillales.f__Streptococcaceae	4.13676365793	WMI	3.6331056505	0.016293603621
k__Bacteria.p__Firmicutes.c__Clostridia.o__Oscillospirales.f__Ruminococcaceae	2.88064428142			-
k__Bacteria.p__Actinobacteriota.c__Actinobacteria.o__Bifidobacteriales.f__Bifidobacteriaceae.g__Bifidobacterium	1.45229296616			-
k__Bacteria.p__Firmicutes.c__Clostridia.o__Lachnospirales.f__Lachnospiraceae.g__Blautia	2.00859546693			-
k__Bacteria.p__Firmicutes.c__Bacilli.o__Lactobacillales.f__Aerococcaceae	1.35538295316			-
k__Bacteria.p__Bacteroidota.c__Bacteroidia.o__Chitinophagales	1.02960081629			-
k__Bacteria.p__Firmicutes.c__Bacilli.o__Erysipelotrichales	4.12971449523	WMI	3.83527821162	0.0342660560639
k__Bacteria.p__Desulfobacterota.c__Desulfovibrionia.o__Desulfovibrionales	2.01183771864			-
k__Bacteria.p__Firmicutes.c__Clostridia.o__Lachnospirales.f__Lachnospiraceae.g__Marvinbryantia	3.85110069637			-
k__Bacteria.p__Firmicutes.c__Bacilli.o__Bacillales.f__Bacillaceae	0.735217582875			-
k__Bacteria.p__Proteobacteria.c__Gammaproteobacteria.o__Nitrosococcales	1.03702723917			-
k__Bacteria.p__Firmicutes.c__Bacilli.o__Erysipelotrichales.f__Erysipelatoclostridiaceae.g__Erysipelotrichaceae_UCG_003	1.29739100618			-
k__Bacteria.p__Bacteroidota.c__Bacteroidia.o__Bacteroidales.f__Bacteroidaceae.g__Bacteroides	3.91189090785			-
k__Bacteria.p__Firmicutes.c__Clostridia.o__Oscillospirales.f__Butyricicoccaceae.g__Butyricicoccus	2.04335757319			-
k__Bacteria.p__Firmicutes.c__Clostridia.o__Lachnospirales.f__Lachnospiraceae	4.97494137162	WMI	4.671692079	0.00902343881808
k__Bacteria.p__Deferribacterota.c__Deferribacteres.o__Deferribacterales.f__Deferribacteraceae.g__Mucispirillum	1.59050196584			-
k__Bacteria.p__Firmicutes.c__Negativicutes.o__Veillonellales_Selenomonadales.f__Veillonellaceae	2.34758200902			-
